# Supplementary material for: Regulation of Renal and Extrarenal Calcitriol Synthesis and Its Clinical Implications
Source: Int J Mol Sci. 2025 Jun 11;26(12):5570. doi: 10.3390/ijms26125570 (PMC12192668; doi:10.3390/ijms26125570)
Supplement: Supplementary file 1 [file ijms-26-05570-s001.zip]

Archive with 1 entries (1 files):
- ijms-3648344-supplementary.pdf
